# Supplementary material for: Multiple origins and phenotypic implications of an extended human pseudoautosomal region shown by analysis of the UK Biobank
Source: Am J Hum Genet. 2025 Feb 20;112(4):927–39. doi: 10.1016/j.ajhg.2025.01.026 (PMC12081224; doi:10.1016/j.ajhg.2025.01.026)
Supplement: Data S2. Supplemental text [file mmc3.zip]

Archive with 1 entries (1 files):
- ajhg_00003996_SupplementaryText_240125.txt
